# Supplementary material for: Analyzing Intra-Cycle Velocity Profile and Trunk Inclination during Wheelchair Racing Propulsion
Source: Sensors (Basel). 2022 Dec 21;23(1):58. doi: 10.3390/s23010058 (PMC9824114; doi:10.3390/s23010058)
Supplement: Supplementary file 1 [file sensors-23-00058-s001.zip]

Archive with 1 entries (1 files):
- Mean_cycle_per_athlete.xlsx
