# Supplementary material for: Analyzing Intra-Cycle Velocity Profile and Trunk Inclination during Wheelchair Racing Propulsion
Source: Sensors (Basel). 2022 Dec 21;23(1):58. doi: 10.3390/s23010058 (PMC9824114; doi:10.3390/s23010058)
Supplement: Supplementary file 1 [file sensors-23-00058-s001.zip › Mean_cycle_per_athlete.xlsx]

## Sheet: Feuil1
Athlete	A			B			C			D			E			F			G			H
Normalized cycle time	MWC velocity variation (m/s)	Trunk flexion angle (°)	Trunk flexion speed (°/s)	MWC velocity variation (m/s)	Trunk flexion angle (°)	Trunk flexion speed (°/s)	MWC velocity variation (m/s)	Trunk flexion angle (°)	Trunk flexion speed (°/s)	MWC velocity variation (m/s)	Trunk flexion angle (°)	Trunk flexion speed (°/s)	MWC velocity variation (m/s)	Trunk flexion angle (°)	Trunk flexion speed (°/s)	MWC velocity variation (m/s)	Trunk flexion angle (°)	Trunk flexion speed (°/s)	MWC velocity variation (m/s)	Trunk flexion angle (°)	Trunk flexion speed (°/s)	MWC velocity variation (m/s)	Trunk flexion angle (°)	Trunk flexion speed (°/s)
1	-0.271816	27.8445	-129.283	-0.452401	17.8849	-159.459	-0.244649	-8.32163	-29.1781	-0.208738	11.7279	-5.52763	-0.235066	5.07765	-11.364	-0.27478	14.0635	-55.5666	-0.215015	44.4471	-101.185	-0.292603	20.6733	-100.334
2	-0.257555	26.9821	-140.614	-0.424978	16.8092	-171.644	-0.228902	-8.22201	-26.977	-0.200647	11.7526	-5.21454	-0.238411	5.04443	-14.2809	-0.285059	13.8422	-57.2775	-0.205402	43.9057	-100.279	-0.277101	20.3308	-103.722
3	-0.243711	26.045	-151.716	-0.39394	15.6965	-181.806	-0.213799	-8.09574	-26.4265	-0.191932	11.7932	-6.00475	-0.239097	5.00237	-16.6137	-0.288697	13.5963	-60.3133	-0.194219	43.3518	-98.6386	-0.259385	19.934	-109.078
4	-0.232582	25.034	-163.009	-0.359876	14.543	-189.108	-0.199756	-7.94739	-27.7659	-0.183461	11.8492	-7.9444	-0.237205	4.95183	-18.281	-0.286716	13.3542	-63.7318	-0.18264	42.8006	-96.9407	-0.241239	19.6173	-112.617
5	-0.217667	23.9502	-174.186	-0.322175	13.3691	-193.258	-0.185822	-7.77152	-31.1741	-0.174065	11.9237	-11.4404	-0.232607	4.89431	-19.1871	-0.276506	13.1019	-68.2707	-0.166965	42.2454	-93.5686	-0.216356	19.1965	-120.414
6	-0.190917	22.8223	-182.822	-0.290163	12.206	-192.067	-0.177637	-7.55955	-36.6679	-0.166412	12.0172	-14.8933	-0.227575	4.83817	-19.3987	-0.264684	12.8489	-71.6357	-0.150858	41.6736	-90.208	-0.194569	18.6152	-128.303
7	-0.162999	21.7146	-183.259	-0.262133	11.06	-190.249	-0.164277	-7.3189	-41.9016	-0.160405	12.1272	-18.6152	-0.221341	4.78544	-18.0823	-0.253029	12.5787	-74.3045	-0.136708	41.1029	-87.1555	-0.176864	18.0575	-133.868
8	-0.133783	20.6346	-177.672	-0.228264	9.92849	-187.241	-0.141718	-7.03864	-47.3123	-0.152004	12.2236	-18.2956	-0.214263	4.74067	-16.6936	-0.241473	12.2377	-76.6629	-0.124133	40.5452	-82.8482	-0.156138	17.6946	-134.559
9	-0.105469	19.5712	-175.038	-0.209892	8.82845	-186.179	-0.123313	-6.71596	-53.3626	-0.1415	12.3096	-17.0885	-0.205113	4.70222	-15.5689	-0.231825	11.7859	-81.9101	-0.114174	39.9967	-78.3438	-0.131588	17.2368	-135.569
10	-0.0744404	18.5227	-172.17	-0.201465	7.70766	-186.774	-0.100513	-6.35478	-59.6914	-0.130381	12.3985	-17.0045	-0.193642	4.67509	-14.699	-0.219429	11.2754	-87.9539	-0.109297	39.4623	-74.1425	-0.10114	16.8311	-135.124
11	-0.0405857	17.4832	-169.415	-0.199708	6.4604	-201.14	-0.0744625	-5.9814	-63.352	-0.119418	12.4937	-17.8439	-0.181201	4.65688	-14.3655	-0.201087	10.8011	-88.7106	-0.107174	38.9432	-72.2574	-0.0561157	16.2821	-133.295
12	-0.00279724	16.5163	-161.555	-0.194165	5.02429	-225.798	-0.0523761	-5.58902	-65.4256	-0.110039	12.5685	-16.7521	-0.1667	4.61403	-15.9167	-0.181105	10.3262	-90.4119	-0.103134	38.47	-68.6055	-0.0107897	15.6976	-131.501
13	0.0380681	15.6266	-147.648	-0.18557	3.31759	-267.32	-0.035537	-5.16178	-70.5048	-0.102033	12.6237	-13.3883	-0.150618	4.55397	-17.2259	-0.157032	9.8511	-92.3462	-0.0981724	38.0023	-67.8031	0.032832	15.1684	-131.348
14	0.0801302	14.8196	-134.704	-0.178599	1.50501	-291.055	-0.00916865	-4.69353	-76.7911	-0.0927304	12.6647	-11.954	-0.131306	4.48549	-15.8307	-0.126621	9.41578	-88.4474	-0.0926806	37.536	-69.4622	0.0695749	14.7194	-132.043
15	0.113386	14.0982	-119.394	-0.171442	-0.208738	-289.18	0.0219522	-4.18291	-83.7873	-0.0830018	12.6978	-10.2947	-0.110955	4.44411	-11.9653	-0.0942253	8.97551	-81.7825	-0.0828143	37.0856	-70.3974	0.0956636	14.142	-133.505
16	0.136109	13.4394	-108.345	-0.163059	-1.59598	-245.68	0.0401912	-3.63185	-89.0694	-0.0710666	12.7332	-10.2491	-0.0881164	4.43968	-6.23304	-0.0603539	8.50953	-81.0484	-0.0716669	36.6531	-67.8327	0.101163	13.6805	-133.484
17	0.153452	12.8657	-95.6236	-0.147722	-2.71758	-197.218	0.0579627	-3.03939	-95.7817	-0.0612947	12.7629	-9.85298	-0.0625573	4.47048	-0.871582	-0.0284703	8.05292	-80.4654	-0.0580301	36.2441	-64.7192	0.093715	13.1296	-131.752
18	0.16305	12.3482	-83.8412	-0.123758	-3.65083	-161.657	0.0795276	-2.39311	-101.103	-0.0527495	12.7868	-8.71755	-0.0368646	4.52166	1.76284	0.00108874	7.63205	-76.0311	-0.0408193	35.8712	-57.847	0.0791222	12.3856	-126.88
19	0.167656	11.9097	-74.0338	-0.0949352	-4.43576	-135.906	0.102846	-1.76839	-100.5	-0.0414325	12.813	-9.16118	-0.0108307	4.56228	2.5745	0.031324	7.28911	-69.633	-0.0261821	35.5301	-51.2325	0.0668458	11.4781	-120.119
20	0.163558	11.5336	-62.3435	-0.064098	-5.12873	-117.772	0.121828	-1.14601	-98.3048	-0.0267285	12.833	-8.94464	0.0145689	4.59449	3.06629	0.0603594	7.0306	-57.7955	-0.013062	35.2379	-45.5824	0.0577834	10.8061	-113.499
21	0.149965	11.1544	-59.7863	-0.0340063	-5.78034	-107.972	0.135163	-0.497446	-100.782	-0.010729	12.8538	-8.45436	0.0419031	4.63339	6.21478	0.0887032	6.75536	-53.5549	-0.00142722	34.9642	-40.993	0.0523564	10.2399	-101.948
22	0.132382	10.8119	-57.1829	-0.0076103	-6.41056	-103.651	0.138289	0.122824	-99.0655	0.00542159	12.8846	-9.47388	0.0687617	4.67925	9.53405	0.117461	6.44778	-59.5892	0.0111244	34.762	-33.6917	0.0505864	9.69139	-88.7179
23	0.108767	10.5079	-51.8953	0.0156999	-7.04638	-102.867	0.136359	0.760917	-99.2639	0.0230123	12.9171	-9.83619	0.0971223	4.75266	14.1377	0.140834	6.17031	-58.9059	0.0261588	34.6183	-24.7988	0.0599993	9.18938	-78.144
24	0.079785	10.2209	-48.4268	0.0295396	-7.66432	-101.808	0.130084	1.43767	-105.143	0.0405475	12.9498	-9.63382	0.121457	4.85441	19.5504	0.160088	5.93978	-52.1772	0.0451297	34.5358	-15.0956	0.0752704	8.46856	-64.764
25	0.0529834	9.95955	-45.1122	0.0429428	-8.23715	-95.513	0.123477	2.12648	-109.372	0.0579495	12.9834	-9.79798	0.141593	5.00546	25.1041	0.180361	5.75581	-42.7159	0.0641086	34.4754	-8.33743	0.0913963	7.83206	-54.0204
26	0.0304833	9.73001	-41.4153	0.0500403	-8.76658	-86.7912	0.114711	2.83321	-113.372	0.0779133	13.0239	-10.4973	0.158468	5.20678	29.4494	0.19674	5.61605	-32.8245	0.0837488	34.4547	-1.09143	0.110938	7.4229	-47.4149
27	0.0201858	9.52373	-35.8473	0.0502888	-9.31582	-86.89	0.102545	3.54492	-114.218	0.101079	13.0786	-11.9012	0.172398	5.45938	33.5586	0.210079	5.48878	-29.8944	0.105287	34.503	9.88241	0.130758	7.06183	-44.5715
28	0.0197538	9.33976	-32.7353	0.05264	-9.83714	-85.0782	0.0901477	4.26651	-114.051	0.1208	13.1243	-12.1155	0.181736	5.77926	37.2886	0.215246	5.35073	-30.6013	0.12699	34.6067	18.6993	0.150336	6.49711	-39.5089
29	0.0200953	9.22156	-24.3872	0.0602021	-10.2947	-75.0212	0.0784701	4.95183	-112.905	0.136947	13.157	-10.6078	0.18531	6.15538	40.7644	0.21466	5.13738	-35.8928	0.148399	34.7423	26.3445	0.168357	5.98837	-35.4893
30	0.0285946	9.16215	-13.0552	0.0676951	-10.6307	-59.6912	0.0671367	5.57821	-106.619	0.153298	13.1892	-9.92127	0.185555	6.60304	42.5566	0.208839	4.87371	-41.1024	0.166381	34.926	34.7226	0.185249	5.66924	-28.6933
31	0.0474043	9.16775	-1.90174	0.0754989	-10.8608	-40.0459	0.0583385	6.14805	-97.3685	0.16667	13.2297	-10.9462	0.182423	7.11364	44.4146	0.20118	4.60263	-38.9516	0.181393	35.1618	45.4448	0.198128	5.2025	-20.0525
32	0.0665443	9.20834	5.22017	0.0902826	-11.054	-31.6866	0.0575336	6.67432	-89.3915	0.175485	13.2783	-11.9727	0.175743	7.68653	45.046	0.194205	4.3486	-35.5274	0.196459	35.4566	54.9429	0.207629	4.70783	-12.3289
33	0.0791059	9.33781	17.9692	0.10294	-11.1924	-23.1632	0.0628208	7.14585	-82.1741	0.179567	13.3265	-11.8676	0.167911	8.26869	44.5119	0.183833	4.01513	-40.9482	0.209864	35.8067	63.3729	0.209766	4.23808	-4.39557
34	0.093244	9.58157	35.6503	0.112314	-11.2731	-14.7821	0.0742282	7.55646	-68.8236	0.174931	13.3808	-12.4355	0.159493	8.82595	37.4729	0.171994	3.69798	-41.8226	0.220747	36.1943	70.3878	0.202542	3.80293	4.50614
35	0.113598	9.92916	53.1742	0.127088	-11.3038	-6.43293	0.0930761	7.89758	-58.3312	0.167375	13.436	-13.0021	0.151188	9.33939	29.3035	0.162916	3.47325	-25.5113	0.230201	36.6166	76.7483	0.194697	3.6372	10.5482
36	0.133235	10.3589	67.0681	0.147577	-11.2727	2.94849	0.112778	8.10344	-46.2912	0.158653	13.4871	-12.5473	0.14211	9.80038	21.7249	0.154103	3.27329	-11.6897	0.238416	37.073	84.028	0.187911	3.41225	21.9852
37	0.151611	10.8909	82.3922	0.17098	-11.1616	14.5455	0.138175	8.24043	-28.9232	0.14977	13.5359	-11.6075	0.131793	10.1491	9.75644	0.147992	3.10615	-8.30761	0.245084	37.5693	90.3596	0.174634	3.22295	37.1652
38	0.171177	11.5032	98.2913	0.189124	-11.0129	23.3874	0.163196	8.39191	-24.3383	0.135534	13.5836	-10.071	0.120667	10.3849	-5.93672	0.145048	2.99093	-1.29836	0.249025	38.1006	96.6781	0.159367	3.45328	45.4501
39	0.187923	12.1754	107.944	0.203487	-10.792	33.1182	0.181851	8.55879	-26.2852	0.116734	13.6258	-8.40564	0.107982	10.5058	-18.8804	0.145285	2.86766	5.26433	0.249672	38.6597	101.406	0.146363	3.63232	55.5571
40	0.206963	12.9014	117.344	0.221518	-10.5031	43.8668	0.201699	8.84876	-39.9283	0.0985008	13.6565	-6.27315	0.0961548	10.5291	-28.2586	0.149336	2.80014	14.4913	0.248063	39.2439	106.063	0.136684	3.52663	64.0448
41	0.222328	13.6996	128.115	0.24117	-10.1656	52.6084	0.219596	9.17566	-49.2074	0.0805509	13.6784	-3.88439	0.085381	10.4764	-35.0964	0.160094	2.77581	35.1518	0.244455	39.848	109.355	0.128631	3.84755	68.5758
42	0.234536	14.5864	141.269	0.257549	-9.75989	62.3658	0.233399	9.44782	-45.2806	0.0649745	13.6792	-0.757885	0.0755913	10.339	-39.6135	0.170371	2.8215	54.009	0.239049	40.488	113.73	0.117883	4.66595	73.3398
43	0.245675	15.5408	153.104	0.270172	-9.28745	73.2865	0.248503	9.63763	-34.0488	0.0532775	13.6674	1.48251	0.0678438	10.1188	-42.1527	0.176412	2.85949	65.8868	0.231757	41.145	116.708	0.10823	5.32505	76.8658
44	0.253556	16.542	161.953	0.283287	-8.7555	82.5222	0.258449	9.71386	-12.6013	0.0433286	13.65	3.10244	0.0646161	9.82287	-43.9475	0.180265	2.87463	68.5992	0.223573	41.8141	117.353	0.102312	5.84128	76.7083
45	0.261465	17.5836	168.277	0.295488	-8.18266	90.2111	0.265114	9.64926	1.09026	0.0332592	13.6212	4.44647	0.0634196	9.47379	-45.6726	0.183391	2.95019	76.4585	0.214863	42.489	117.536	0.0994344	6.24258	77.7135
46	0.266227	18.669	175.091	0.30137	-7.57493	96.3121	0.264077	9.42516	19.7223	0.0311397	13.581	6.90531	0.0650335	9.06286	-45.8101	0.18492	3.06777	85.7727	0.206491	43.1652	116.879	0.0984756	6.67741	78.1178
47	0.268355	19.7879	181.802	0.305985	-6.94171	100.985	0.256911	9.1136	34.7951	0.0402478	13.5274	8.9882	0.0689885	8.60595	-44.9872	0.183623	3.19796	86.318	0.198822	43.8467	116.44	0.0974807	7.16884	77.1234
48	0.27294	20.9127	183.354	0.309648	-6.30662	102.4	0.248009	8.76635	42.7748	0.0575592	13.4709	9.39639	0.0730598	8.11648	-43.161	0.179526	3.34704	86.0153	0.189612	44.5138	113.799	0.0970932	7.7207	75.6109
49	0.27074	22.0383	183.573	0.311288	-5.66037	103.224	0.231513	8.45588	46.3005	0.0760056	13.4148	9.03874	0.0771869	7.60762	-40.5971	0.173828	3.46624	76.0459	0.1781	45.1558	109.15	0.0952083	8.14496	76.113
50	0.262238	23.1584	183.135	0.313047	-4.97656	107.79	0.207697	8.1728	46.5464	0.0944798	13.3705	7.09361	0.084156	7.1013	-37.5862	0.16903	3.5756	63.2905	0.168527	45.7677	103.809	0.0948954	8.49102	76.6112
51	0.253762	24.2593	180.632	0.305318	-4.25336	114.072	0.179423	7.92352	46.9063	0.107817	13.3257	4.92471	0.0946949	6.60847	-33.4395	0.161313	3.66777	48.6689	0.159326	46.3566	98.8637	0.0947639	8.79973	77.4616
52	0.243984	25.3317	176.008	0.293736	-3.49664	119.42	0.147254	7.71031	41.9839	0.119691	13.2928	2.78051	0.106338	6.13658	-29.3578	0.155546	3.78924	38.9839	0.149618	46.9262	93.7874	0.0952432	8.98959	78.3576
53	0.23094	26.3637	169.988	0.285533	-2.73387	122.004	0.118318	7.53543	34.6591	0.136376	13.2708	0.275589	0.116459	5.69645	-24.9063	0.150541	3.91457	29.2879	0.139755	47.474	88.8953	0.0977707	9.23424	79.956
54	0.218376	27.3506	163.342	0.27766	-1.97037	121.856	0.0908924	7.38683	30.8136	0.15371	13.245	-0.605516	0.126108	5.29609	-19.5841	0.144008	4.07196	22.066	0.130126	47.9989	84.3334	0.0988672	9.62105	81.4125
55	0.204311	28.2799	154.652	0.269753	-1.20102	122.491	0.0650887	7.229	30.4117	0.170261	13.2201	-0.338254	0.136387	4.93465	-13.3986	0.139571	4.28236	19.9798	0.12124	48.4898	79.5588	0.097045	9.9864	81.8003
56	0.186935	29.1756	147.665	0.26288	-0.426725	123.123	0.0442281	7.04566	33.3087	0.183193	13.2039	-1.28014	0.14526	4.6414	-6.32764	0.135948	4.55194	23.1428	0.112348	48.9596	74.4813	0.0966722	10.1986	82.0673
57	0.167171	30.053	143.696	0.249933	0.369196	125.564	0.0255149	6.84562	31.1019	0.191016	13.204	-2.82827	0.152068	4.41142	1.61707	0.133519	4.86719	29.0974	0.104249	49.4084	70.2732	0.0958397	10.4583	83.2493
58	0.146218	30.9178	142.008	0.234168	1.18605	129.118	0.0117519	6.59158	35.8428	0.193394	13.1988	-2.91118	0.157517	4.23621	7.95731	0.133131	5.2123	35.4268	0.0954774	49.8254	65.3269	0.0939846	10.8137	84.4976
59	0.123968	31.7495	138.668	0.219814	2.02038	132.131	0.00843367	6.31933	38.3255	0.190785	13.1925	-2.36549	0.162638	4.11584	13.085	0.132178	5.62413	49.4602	0.0858041	50.2053	59.4005	0.0917989	11.2312	84.9317
60	0.101309	32.5437	132.942	0.20437	2.8679	134.992	0.00931587	6.0388	41.506	0.184973	13.1812	-1.54623	0.162732	4.056	18.232	0.129342	6.02606	55.9297	0.0766959	50.5458	53.2909	0.0874924	11.7763	85.9949
61	0.0824546	33.306	128.041	0.190666	3.7359	137.826	0.0111203	5.76318	42.6875	0.176953	13.1611	-0.00868336	0.160479	4.0555	23.3288	0.127168	6.4528	66.1115	0.0695705	50.852	48.1155	0.0804669	12.0993	87.1824
62	0.0637496	34.041	123.894	0.180345	4.63458	142.447	0.0145909	5.45724	46.9781	0.163862	13.1253	2.41992	0.155784	4.12043	27.2571	0.122211	6.90817	80.7789	0.0612316	51.1299	43.2582	0.0713863	12.3562	87.0519
63	0.0421336	34.7358	118.557	0.167123	5.55431	146.766	0.0208179	5.13293	50.5923	0.145419	13.068	5.87451	0.148204	4.24396	30.1538	0.116604	7.35599	88.8438	0.0511127	51.3852	39.0056	0.0616085	12.7182	86.716
64	0.0210524	35.4038	112.911	0.154737	6.49355	150.035	0.0262366	4.82704	51.0599	0.123943	12.9926	9.36302	0.139405	4.41313	32.1313	0.110731	7.81097	95.4181	0.0407861	51.6185	35.0295	0.0520639	13.2314	86.4835
65	0.00373199	36.0355	107.713	0.142044	7.44724	152.847	0.0296498	4.54717	47.4966	0.104282	12.9013	11.7813	0.129203	4.61367	33.1674	0.104777	8.29175	97.067	0.0306619	51.8329	30.8478	0.0430195	13.8933	85.9125
66	-0.0127224	36.615	99.6678	0.128076	8.41141	154.737	0.0314469	4.24977	46.6356	0.0853318	12.796	14.3301	0.117658	4.83532	34.0772	0.0987243	8.75964	93.7224	0.0202988	52.0197	26.7425	0.0340524	14.4541	85.1142
67	-0.0283839	37.1179	88.3016	0.11693	9.37781	156.141	0.0329548	3.87948	54.6095	0.0642176	12.6862	15.7189	0.104839	5.07441	34.2353	0.0931824	9.16571	83.0941	0.0104654	52.1687	21.8042	0.0245807	14.8367	85.2139
68	-0.0461629	37.5222	73.4787	0.109658	10.344	156.187	0.0274436	3.44437	65.7718	0.0439685	12.5705	16.632	0.0911151	5.32192	33.5739	0.0868671	9.54442	69.7763	0.000129855	52.3012	18.9152	0.0154847	15.1321	86.0184
69	-0.062415	37.8502	58.2103	0.100339	11.3108	156.536	0.0173148	2.98805	69.987	0.0260549	12.4487	17.5913	0.0778983	5.55837	31.7499	0.0781991	9.88305	61.1298	-0.0103256	52.4157	17.6939	0.00636981	15.7224	85.0964
70	-0.0746068	38.1018	45.4628	0.0884324	12.2684	155.84	0.00781654	2.52195	70.7598	0.010817	12.3195	19.1158	0.0665256	5.77246	29.1676	0.0668842	10.2287	56.5733	-0.0205559	52.5307	16.0808	-0.00405979	16.5113	84.4034
71	-0.0841007	38.2985	34.8989	0.0781299	13.2203	154.981	-0.00583455	2.05041	72.752	-0.00110432	12.1945	19.3315	0.0535607	5.95759	25.3921	0.0527245	10.6157	59.8873	-0.0302597	52.6342	14.5667	-0.014659	17.1313	84.4162
72	-0.0953926	38.4372	25.7112	0.0712822	14.1647	154.216	-0.0227796	1.55069	78.5015	-0.0120803	12.0787	18.263	0.0392156	6.09667	21.0869	0.0384155	11.0268	62.1987	-0.0395524	52.7094	12.1139	-0.0235942	17.7006	85.1632
73	-0.108061	38.5257	16.1462	0.0635125	15.0975	152.974	-0.0373327	1.02201	85.0217	-0.0238146	11.97	16.9858	0.0253175	6.19294	16.3518	0.0268393	11.4584	63.9734	-0.0488572	52.7462	6.84422	-0.0292944	18.0987	84.9917
74	-0.11681	38.5609	7.08647	0.0543778	16.0197	151.423	-0.0542926	0.479539	90.3453	-0.0339561	11.8621	16.2732	0.0126714	6.24497	11.9515	0.0158079	11.9102	66.7336	-0.0592887	52.7354	0.263021	-0.0363207	18.5266	82.5717
75	-0.124359	38.5453	-1.12331	0.0435045	16.9355	150.081	-0.0735917	-0.108939	95.3997	-0.0404334	11.7641	15.1181	0.00056186	6.26045	7.89407	0.00334178	12.3539	68.2819	-0.0697753	52.6892	-5.53912	-0.0431843	19.267	80.8407
76	-0.133478	38.4908	-8.09893	0.0352217	17.8296	147.748	-0.0887743	-0.764251	104.048	-0.0440867	11.6756	13.5376	-0.00973513	6.22711	3.60584	-0.0111732	12.8035	69.4616	-0.077733	52.614	-10.2387	-0.0482512	19.8838	81.4027
77	-0.145283	38.3937	-14.9912	0.0226275	18.6874	142.489	-0.10209	-1.44767	111.007	-0.045519	11.6003	11.6015	-0.0196341	6.14687	-0.184928	-0.026269	13.223	64.3157	-0.0859429	52.5226	-14.2042	-0.0537279	20.3762	78.3037
78	-0.152651	38.2462	-22.5754	0.00955706	19.5008	135.14	-0.114729	-2.13895	113.33	-0.0480418	11.5408	9.50964	-0.0309097	6.01681	-3.61485	-0.0421474	13.6356	56.382	-0.0954961	52.4112	-17.2971	-0.0608546	20.7808	72.8406
79	-0.156159	38.0638	-29.3343	-0.00124597	20.2573	126.643	-0.123221	-2.82749	113.725	-0.0504917	11.4931	7.08063	-0.0417788	5.85373	-6.13802	-0.0577088	14.001	47.8662	-0.104285	52.2707	-21.7782	-0.0675137	20.983	69.1827
80	-0.163331	37.8427	-35.0064	-0.013489	20.9684	118.022	-0.130389	-3.50806	113.33	-0.0532219	11.4589	5.13585	-0.0520305	5.66362	-7.48366	-0.0736817	14.3191	38.5035	-0.11237	52.0979	-27.399	-0.0736573	21.4022	64.5911
81	-0.171996	37.6023	-39.2745	-0.0262124	21.6356	110.08	-0.138293	-4.19737	114.359	-0.0560477	11.4337	3.52445	-0.0617574	5.46108	-7.64904	-0.0901913	14.6141	29.8466	-0.119518	51.8977	-32.8829	-0.0801432	21.9458	60.2331
82	-0.174768	37.3383	-42.7832	-0.0396825	22.2487	101.892	-0.14185	-4.89318	116.412	-0.0579019	11.4169	2.52734	-0.0712358	5.25976	-6.89356	-0.106229	14.8824	23.7086	-0.126317	51.6744	-37.4941	-0.0843751	22.2891	52.7773
83	-0.175792	37.0376	-48.0219	-0.0542356	22.7916	91.0141	-0.144392	-5.57429	115.375	-0.0619506	11.4121	1.00265	-0.0807833	5.06371	-5.45957	-0.121144	15.1005	18.0675	-0.133154	51.428	-41.2861	-0.0903307	22.4735	43.2537
84	-0.179079	36.7113	-53.0591	-0.070841	23.2368	76.9094	-0.144569	-6.23571	112.654	-0.068065	11.41	0.111373	-0.0904333	4.88902	-3.77097	-0.13483	15.2638	12.1179	-0.140274	51.154	-46.2105	-0.0978791	22.5034	36.4988
85	-0.183806	36.3575	-57.719	-0.0896975	23.5836	60.2293	-0.145009	-6.85892	107.582	-0.0738543	11.4136	-0.894192	-0.0981148	4.7427	-0.895042	-0.148621	15.4114	7.88423	-0.147581	50.8641	-51.0195	-0.105438	22.5957	30.1786
86	-0.189818	35.985	-60.9752	-0.108768	23.8485	45.7025	-0.146155	-7.44531	99.7437	-0.0806231	11.4119	-0.639662	-0.105125	4.63565	1.92888	-0.162639	15.524	3.02196	-0.155617	50.5643	-54.7956	-0.113885	22.8792	22.5208
87	-0.194847	35.5887	-64.3764	-0.125876	24.0225	32.2518	-0.14542	-8.00134	94.3109	-0.0878909	11.417	-0.745564	-0.113089	4.55522	4.09267	-0.176189	15.6452	-1.29958	-0.163139	50.2606	-57.937	-0.122369	23.0024	12.8728
88	-0.19704	35.1681	-68.286	-0.146908	24.1238	18.6716	-0.145034	-8.47988	87.2956	-0.0971839	11.4321	-1.41914	-0.121423	4.50637	5.85099	-0.188724	15.7267	-2.95806	-0.168988	49.9438	-61.2257	-0.132125	22.9596	-1.2605
89	-0.199523	34.7208	-72.2801	-0.170712	24.1217	4.34204	-0.147323	-8.90712	78.3118	-0.109414	11.4554	-2.95471	-0.130925	4.4938	7.67071	-0.200081	15.7682	-4.06731	-0.174652	49.6025	-65.4882	-0.142648	22.8538	-10.0741
90	-0.202689	34.2389	-77.33	-0.197467	24.0354	-11.1707	-0.150024	-9.28162	68.7489	-0.122466	11.4723	-2.93943	-0.141009	4.51821	9.52363	-0.210726	15.744	-7.61853	-0.179042	49.2289	-70.5282	-0.153275	22.803	-17.1836
91	-0.20583	33.7296	-82.5709	-0.219281	23.8369	-28.2985	-0.154202	-9.61396	60.4363	-0.135765	11.4919	-2.77978	-0.151635	4.57375	10.6203	-0.222225	15.6731	-13.6298	-0.182982	48.829	-75.811	-0.164496	22.8307	-22.8129
92	-0.211116	33.1918	-87.3656	-0.241321	23.5281	-47.1702	-0.159013	-9.85364	50.3087	-0.147641	11.5096	-2.90616	-0.161883	4.65863	10.4207	-0.232431	15.534	-21.7035	-0.18906	48.4061	-81.1128	-0.176799	22.7855	-32.1861
93	-0.217165	32.6168	-93.1861	-0.267572	23.0802	-67.7181	-0.165873	-10.0144	33.3894	-0.159248	11.5335	-3.70282	-0.171289	4.76479	9.22302	-0.240281	15.3105	-35.6671	-0.195345	47.9625	-85.5012	-0.189123	22.6233	-41.5278
94	-0.220549	32.0227	-97.4462	-0.292234	22.5349	-86.2335	-0.173613	-10.0736	19.2455	-0.1676	11.5572	-3.93505	-0.178874	4.86746	6.94176	-0.247115	15.0632	-47.82	-0.199067	47.5011	-89.6258	-0.201824	22.3298	-53.9555
95	-0.222324	31.4099	-100.588	-0.317199	21.8831	-103.031	-0.182873	-10.0447	5.92504	-0.175104	11.578	-3.42714	-0.186037	4.95887	3.29895	-0.252317	14.7849	-57.759	-0.204184	47.0255	-92.6661	-0.214324	22.1281	-59.8461
96	-0.227005	30.7754	-103.896	-0.343007	21.1472	-118.052	-0.19371	-9.94627	-9.46363	-0.180904	11.6114	-4.62556	-0.19301	5.03056	-1.18338	-0.258017	14.5231	-64.2391	-0.210055	46.5271	-94.9421	-0.22715	22.006	-65.1951
97	-0.229876	30.1145	-107.652	-0.368938	20.3317	-131.528	-0.201188	-9.80647	-19.5945	-0.185844	11.6432	-5.09556	-0.198999	5.07417	-4.46792	-0.265738	14.2808	-64.9914	-0.213359	46.0103	-96.9812	-0.238951	21.8512	-70.751
98	-0.231906	29.4133	-113.792	-0.39675	19.435	-144.518	-0.20692	-9.61365	-27.5987	-0.19122	11.675	-4.903	-0.204785	5.10265	-6.47553	-0.275549	14.0635	-63.4977	-0.215153	45.4811	-98.9083	-0.249203	21.5746	-78.0801
99	-0.238195	28.6587	-121.243	-0.418577	18.4707	-156.674	-0.214933	-9.38058	-34.6251	-0.196816	11.7111	-5.23301	-0.20881	5.11595	-8.63689	-0.283108	13.8651	-60.2489	-0.215559	44.9474	-99.8947	-0.257854	21.2033	-86.7897
100	-0.25104	27.8439	-130.643	-0.442099	17.432	-168.22	-0.227791	-9.09469	-41.5519	-0.20418	11.7445	-6.08006	-0.213237	5.10723	-11.0053	-0.290762	13.659	-55.6814	-0.215461	44.4015	-100.272	-0.26793	20.6656	-101.998
